# Supplementary material for: Erratum: Medical physics staffing for radiation oncology: a decade of experience in Ontario, Canada
Source: J Appl Clin Med Phys. 2012 Mar 8;13(2):146–7. doi: 10.1120/jacmp.v13i2.3915 (PMC5716419; doi:10.1120/jacmp.v13i2.3915)
Supplement: Supplementary file 1 — Supplementary Material [file ACM2-13-146-s001.xls]

## Sheet: Instructions
Algorithm for Medical Physics Staffing in Radiation Oncology
Developed by the Physics Professional Advisory Committee, Cancer Care Ontario, Ontario, Canada
N.B.: The information in this spreadsheet is provided for information purposes only. The authors assume no liability for any inaccurate or incomplete information, nor for any actions taken in reliance thereon.
This algorithm was tested in Canada, the weights given may not be suitable for application in other countries.
Please acknowledge the authors in presentations and publications.
Version	1	March 17 2011
Main Authors:
J. Battista	j2b@uwo.ca
B. Clark	brclark@Ottawahospital.on.ca
Programming Credit		Carol Johnson, Physics & Engineering Department, London Regional Cancer Program, Ontario Canada
Definitions
FTE	Full Time Equivalent. This refers to the paid working hours for an employee working full-time for one full year.
	In Ontario, Canada 1 FTE = 37.5 hours per week x 52 weeks = 1950 paid hours per year.
	This does not account for time away on statutory holidays (e.g. New Year's Day) or vacation, and attendance of courses or conferences. This is corrected explicitly via the Staff Prediction algorithm.
FTE Weight -	Fraction of an FTE consumed by a stated activity for each staff category. See "Weights" Tabs.
Instructions
Bottom Tab		Contents
Instructions		Guide for use of the Spreadsheet. This sheet !
Staffing Predictions		Enter your input workload data in this worksheet
		Use pull down menu to select one of the FTE Weights tables below and enter data into the green colored cells only
Ontario_FTE_Weights		Default full-time equivalent (FTE) coefficients used in Ontario, Canada. Cannot be modified.
Custom_FTE_Weights		Experimental FTE coefficients that you can modify for your local working conditions.
Worksheets		Do not delete or modify - programming requirement

## Sheet: Staffing Prediction
Centre
Name of Responder
Email of Responder			Please Select >	Ontario FTE_Weights
ITEM	WORKLOAD	FTE's
		Physicist	Physics	Dosimetrist /	Engineering		Computer
			Assistant	Treatment Planner	Electronics	Mechanical	Support
CLINICAL PROCEDURES and SERVICES
All radiation beam/source therapy - includes external beam therapy and brachytherapy (cases/yr)	1000	0.5	0.2	2	0	0.2	0.1
Complexity bonus increment for inverse IMRT including tomotherapy, clinical trial protocols, gated beams, 4D plans, multi-modality image fusion (cases/yr) .	100	0.15	0	0.3	0	0	0.03
External beam - special procedure bonus increment (total body photon or electron, radiosurgery) (cases/yr)	100	0.5	0.25	0.1	0	0.1	0
Brachytherapy - LDR or HDR (fractions/yr)	100	0.2	0.05	0.04	0	0	0
Brachytherapy - interstitial seed implants (cases/yr)	100	0.5	0.2	0.2	0	0	0
RADIOTHERAPY EQUIPMENT SUPPORT
Number of accelerators (all linacs, including tomotherapy and robotic linacs)	1	0.2	0.3	0	0.3	0.1	0
Major ancillary RT equipment: TPS (1 per vendor per 10 workstations), PET-CT, MR-Sim, 4D CTsim, HDR	1	0.1	0.05	0	0.2	0.05	0.1
Minor ancillary RT equipment: X-ray Sim, CT-Sim, LDR unit, Cobalt unit, Gamma Knife, orthovoltage unit, ultrasound unit, gating/motion monitoring device	1	0.05	0.025	0	0.1	0.05	0
TRAINING and EDUCATION of specialists
Radiation Oncology Residents*	1	0.11	0	0.05	0	0	0
Radiation Therapy Students*	1	0.02	0	0.05	0	0	0
Clinical Physics Residents*	1	0.2	0	0.05	0	0	0
Medical Physics Graduate Students*	1	0.2	0	0	0	0	0
* Baseline + weight per trainee for Physicists
SubTotals		2.73	1.075	2.79	0.6	0.5	0.23
Administration & Other Duties
Administrative workload per staff category (Human Resources)		0.273	0.0215	0.0558	0.012	0.01	0.0046
Administration (by Chief, Radiation Safety Officer)		0.3769	0	0	0	0	0
Clinical development, conference attendance, courses, site visits		0.776725	0.0108586	0.0281818	0.00606061	0.00505051	0.00232323
Time away for paid holidays and vacation (FTE per employee)		0.388362	0.108586	0.281818	0.0606061	0.0505051	0.0232323
Total required staff of each type		4.27199	1.19444	3.1	0.666667	0.555556	0.255556
Total Physics Staff (including dosimetrists/Tx Planner)	10.0442
Current Staffing (with approved budget)
Your desired staffing (best estimate)
Number of clinical hours of operation/day
Predicted staff per Linac		4.27199	1.19444	3.1	0.666667	0.555556	0.255556
Cases per predicted staff		234.083	837.209	322.581	1500	1800	3913.04

## Sheet: Ontario FTE_Weights
CENTER NAME
Name of Responder
Email of Responder				Ontario FTE_Weights
ITEM	Factor (per Procedure/ Service/Training Program Director)	FTE Weighting Factor
		Physicist	Physics	Dosimetrist /	Engineering		Computer
			Assistant	Treatment Planner	Electronics	Mechanical	Support
CLINICAL PROCEDURES and SERVICES
All radiation beam/source therapy - includes external beam therapy and brachytherapy (cases/yr)	1000	0.5	0.2	2	0	0.2	0.1
Complexity bonus increment for inverse IMRT including tomotherapy, clinical trial protocols, gated beams, 4D plans, multi-modality image fusion (cases/yr) .	100	0.15	0	0.3	0	0	0.03
External beam - special procedure bonus increment (total body photon or electron, radiosurgery) (cases/yr)	100	0.5	0.25	0.1	0	0.1	0
Brachytherapy - LDR or HDR (fractions/yr)	100	0.2	0.05	0.04	0	0	0
Brachytherapy - interstitial seed implants (cases/yr)	100	0.5	0.2	0.2	0	0	0
RADIOTHERAPY EQUIPMENT SUPPORT
Number of accelerators (all linacs, including tomotherapy and robotic linacs)	1	0.2	0.3		0.3	0.1
Major ancillary RT equipment: TPS (1 per vendor per 10 workstations), PET-CT, MR-Sim, 4D CTsim, HDR	1	0.1	0.05		0.2	0.05	0.1
Minor ancillary RT equipment: X-ray Sim, CT-Sim, LDR unit, Cobalt unit, Gamma Knife, orthovoltage unit, ultrasound unit, gating/motion monitoring device	1	0.05	0.025		0.1	0.05
TRAINING and EDUCATION of specialists	Baseline
Radiation Oncology Residents*	0.1	0.01		0.05
Radiation Therapy Students*	0	0.02		0.05
Clinical Physics Residents*	0.1	0.1		0.05
Medical Physics Graduate Students*	0.1	0.1		0
* Baseline + weight per trainee for Physicists
SubTotals
Administration & Other Duties
Administrative workload per staff category (Human Resources)		0.1	0.02	0.02	0.02	0.02	0.02
Administration (by Chief, Radiation Safety Officer)
Clinical development, conference attendance, courses, site visits	(percent effort)	0.2	0.01	0.01	0.01	0.01	0.01
Time away for paid holidays and vacation (FTE per employee)		0.1	0.1	0.1	0.1	0.1	0.1
Total required staff of each type

## Sheet: Custom FTE_Weights
CENTER NAME
Name of Responder
Email of Responder				Custom FTE_Weights
ITEM	Factor (per Procedure/ Service/Training Program Director)	FTE Weighting Factor
		Physicist	Physics	Dosimetrist /	Engineering		Computer
			Assistant	Treatment Planner	Electronics	Mechanical	Support
CLINICAL PROCEDURES and SERVICES
All radiation beam/source therapy - includes external beam therapy and brachytherapy (cases/yr)	1000	0.5	0.2	2	0	0.2	0.1
Complexity bonus increment for inverse IMRT including tomotherapy, clinical trial protocols, gated beams, 4D plans, multi-modality image fusion (cases/yr) .	100	0.15	0	0.3	0	0	0.03
External beam - special procedure bonus increment (total body photon or electron, radiosurgery) (cases/yr)	100	0.5	0.25	0.1	0	0.1	0
Brachytherapy - LDR or HDR (fractions/yr)	100	0.2	0.05	0.04	0	0	0
Brachytherapy - interstitial seed implants (cases/yr)	100	0.5	0.2	0.2	0	0	0
RADIOTHERAPY EQUIPMENT SUPPORT
Number of accelerators (all linacs, including tomotherapy and robotic linacs)	1	0.2	0.3		0.3	0.1
Major ancillary RT equipment: TPS (1 per vendor per 10 workstations), PET-CT, MR-Sim, 4D CTsim, HDR	1	0.1	0.05		0.2	0.05	0.1
Minor ancillary RT equipment: X-ray Sim, CT-Sim, LDR unit, Cobalt unit, Gamma Knife, orthovoltage unit, ultrasound unit, gating/motion monitoring device	1	0.05	0.025		0.1	0.05
TRAINING and EDUCATION of specialists	Baseline
Radiation Oncology Residents*	0.1	0.01		0.05
Radiation Therapy Students*	0	0.02		0.05
Clinical Physics Residents*	0.1	0.1		0.05
Medical Physics Graduate Students*	0.1	0.1		0
* Baseline + weight per trainee for Physicists
SubTotals
Administration & Other Duties
Administrative workload per staff category (Human Resources)		0.1	0.02	0.02	0.02	0.02	0.02
Administration (by Chief, Radiation Safety Officer)
Clinical development, conference attendance, courses, site visits	(percent effort)	0.2	0.01	0.01	0.01	0.01	0.01
Time away for paid holidays and vacation (FTE per employee)		0.1	0.1	0.1	0.1	0.1	0.1
Total required staff of each type

## Sheet: ProgramSheet
Worksheet Names
Ontario FTE_Weights
Custom FTE_Weights
